# Supplementary material for: Early Prediction of Mortality Risk in Acute Respiratory Distress Syndrome: Systematic Review and Meta-Analysis
Source: J Med Internet Res. 2025 May 20;27:e70537. doi: 10.2196/70537 (PMC12134695; doi:10.2196/70537)
Supplement: Multimedia Appendix 3 [file jmir_v27i1e70537_app3.xlsx]

## Sheet: 文章中的基本信息
		S2 Table Characteristics of included studies
No.	First Author	Year of publication	Country of author	Study type	Patient source	Disease background	Follow-up duration	Number of deaths	Total number of cases	Total number of cases in training set	Generation method of validation set	Total number of cases in validation set	model type
1	Federico Pappalardo	2013	Italy	Prospective cohort study	Multicenter	H1N1 pneumonia	In-hospital mortality	57	134	60	Unclear	74	LR
2	Lei Huang	2016	China	Retrospective cohort study	Single cener	ECMO treatment	In-hospital mortality, 6-month mortality	1094	2523	23	Unclear	None	ECMOnet PRESERVE Roch RESP
3	Aaron C Spicer	2016	the United States	Prospective cohort study	Multicenter	None	In-hospital mortality	51	308	308	10-fold cross validation	None	LR
4	Michael Hilder	2017	Germany	Retrospective cohort study	Multicenter	ECMO treatment	In-hospital mortality	140	250	108	Multicenter	Internal validation：82 external validation：59	LR
5	Zhiguo Zhao	2017	the United States	Retrospective cohort study	Multicenter	Mechanical ventilation	In-hospital mortality	441	1922	528	Multicenter	external validation：1394	LR
6	Ala Alkhatib	2020	the United States	Retrospective cohort study	MIMIC-II database	None	ICU mortality In-hospital mortality, 90-day mortality	113	318	318	Unclear	None	LR
7	Hui Chen	2021	China	Prospective cohort study	Single cener	None	28-day mortality	70	215	215	Unclear	None	LR
8	Bingsheng Huang	2021	China	Retrospective cohort study	MIMIC-III database, eICUCRD database	None	In-hospital mortality, 30-day mortality, 1-year mortality	568	2874	308	8-fold cross validation	External validation：2235; external validation：331	RF
9	Yong Liu	2021	China	Retrospective cohort study	Dryad Digital Repository database	None	28-day mortality	69	197	133	Random sampling	64	LR
10	Rui Tang	2021	China	Retrospective cohort study	Single cener, MIMIC-III database	Trauma	In-hospital mortality	175	842	842	10-fold cross validation	None	LR
11	Jian Hu	2022	China	Retrospective cohort study	Single cener	None	In-hospital mortality	203	477	334	Random sampling	143	RBF LR
12	Zhenqing Wang	2022	China	Retrospective cohort study	MIMIC-III database	None	In-hospital mortality	950	1982	1230	Random sampling External validation	Internal validation：584; external validation：168	LR
13	Weiyan Ye	2022	China	Retrospective cohort study	MIMIC-III database, eICU-CRD database, MIMIC-IV database	Mechanical ventilation	In-hospital mortality	510	1596	752	Random sampling External validation	Internal validation：323; external validation：521	LR
14	David Rene Rodriguez Lima	2023	Colombia	Retrospective cohort study	Single cener	COVID-19	In-hospital mortality	965	2210	2210	Unclear	None	LR
15	Pratibha Todur	2023	India	Prospective cohort study	Single cener	None	ICU mortality, In-hospital mortality	62	150	150	Unclear	None	LR
16	Jesús Villar	2023	Spain	Prospective cohort study	Multicenter	Mechanical ventilation	ICU mortality, In-hospital mortality	487	1303	1000	5-fold cross validation	303	RF XGBoost LR
17	Dong Huang	2024	China	Retrospective cohort study	Single cener	Pneumonia	In-hospital mortality	285	632	442	Unclear	190	LR
18	Songlu Lin	2024	China	Retrospective cohort study	eICU-CRD database, MIMIC-IV database	None	In-hospital mortality	1146	10638	6709	5-fold cross validation	3929	LR RF XGBoost MLP
19	Matthieu Schmidt	2013	France	Retrospective cohort study	Multicenter	ECMO treatment	6-month mortality	56	140	140	Unclear	None	LR
20	Antoine Roch	2014	France	Prospective cohort study	Single cener	None	In-hospital mortality	48	85	85	Unclear	None	LR
21	Matthieu Schmidt	2014	France	Retrospective cohort study	Multicenter	ECMO treatment	In-hospital mortality	1061	2495	2355	Unclear	Internal validation：2355; external validation：140	LR
24
25
26
27
28
29
30
31
32
33
34
35
36
37
38
39
40
41
42
43
44
45
46
